# Supplementary material for: The Confounding Effect of Population Structure on Bayesian Skyline Plot Inferences of Demographic History
Source: PLoS One. 2013 May 7;8(5):e62992. doi: 10.1371/journal.pone.0062992 (PMC3646956; doi:10.1371/journal.pone.0062992)
Supplement: File S1 — BSSC example input file corresponding to the simulation depicted in Fig. 1A . (PAR) [file pone.0062992.s006.par]

// Parameters for coalescent simulations 
40 demes to simulate
// Effective population sizes 
500
500
500
500
500
500
500
500
500
500
500
500
500
500
500
500
500
500
500
500
500
500
500
500
500
500
500
500
500
500
500
500
500
500
500
500
500
500
500
500
// Sample sizes 
40
1
1
1
1
1
1
1
1
1
1
1
1
1
1
1
1
1
1
1
1
1
1
1
1
1
1
1
1
1
1
1
1
1
1
1
1
1
1
1
// Growth rates: Negative growth implies population expansion 
0
0
0
0
0
0
0
0
0
0
0
0
0
0
0
0
0
0
0
0
0
0
0
0
0
0
0
0
0
0
0
0
0
0
0
0
0
0
0
0
// Number of migration matrices : 0 implies no migration between demes 
1
//Matrix 1 
0 0.0000064 0.0000064 0.0000064 0.0000064 0.0000064 0.0000064 0.0000064 0.0000064 0.0000064 0.0000064 0.0000064 0.0000064 0.0000064 0.0000064 0.0000064 0.0000064 0.0000064 0.0000064 0.0000064 0.0000064 0.0000064 0.0000064 0.0000064 0.0000064 0.0000064 0.0000064 0.0000064 0.0000064 0.0000064 0.0000064 0.0000064 0.0000064 0.0000064 0.0000064 0.0000064 0.0000064 0.0000064 0.0000064 0.0000064 
0.0000064 0 0.0000064 0.0000064 0.0000064 0.0000064 0.0000064 0.0000064 0.0000064 0.0000064 0.0000064 0.0000064 0.0000064 0.0000064 0.0000064 0.0000064 0.0000064 0.0000064 0.0000064 0.0000064 0.0000064 0.0000064 0.0000064 0.0000064 0.0000064 0.0000064 0.0000064 0.0000064 0.0000064 0.0000064 0.0000064 0.0000064 0.0000064 0.0000064 0.0000064 0.0000064 0.0000064 0.0000064 0.0000064 0.0000064 
0.0000064 0.0000064 0 0.0000064 0.0000064 0.0000064 0.0000064 0.0000064 0.0000064 0.0000064 0.0000064 0.0000064 0.0000064 0.0000064 0.0000064 0.0000064 0.0000064 0.0000064 0.0000064 0.0000064 0.0000064 0.0000064 0.0000064 0.0000064 0.0000064 0.0000064 0.0000064 0.0000064 0.0000064 0.0000064 0.0000064 0.0000064 0.0000064 0.0000064 0.0000064 0.0000064 0.0000064 0.0000064 0.0000064 0.0000064 
0.0000064 0.0000064 0.0000064 0 0.0000064 0.0000064 0.0000064 0.0000064 0.0000064 0.0000064 0.0000064 0.0000064 0.0000064 0.0000064 0.0000064 0.0000064 0.0000064 0.0000064 0.0000064 0.0000064 0.0000064 0.0000064 0.0000064 0.0000064 0.0000064 0.0000064 0.0000064 0.0000064 0.0000064 0.0000064 0.0000064 0.0000064 0.0000064 0.0000064 0.0000064 0.0000064 0.0000064 0.0000064 0.0000064 0.0000064 
0.0000064 0.0000064 0.0000064 0.0000064 0 0.0000064 0.0000064 0.0000064 0.0000064 0.0000064 0.0000064 0.0000064 0.0000064 0.0000064 0.0000064 0.0000064 0.0000064 0.0000064 0.0000064 0.0000064 0.0000064 0.0000064 0.0000064 0.0000064 0.0000064 0.0000064 0.0000064 0.0000064 0.0000064 0.0000064 0.0000064 0.0000064 0.0000064 0.0000064 0.0000064 0.0000064 0.0000064 0.0000064 0.0000064 0.0000064 
0.0000064 0.0000064 0.0000064 0.0000064 0.0000064 0 0.0000064 0.0000064 0.0000064 0.0000064 0.0000064 0.0000064 0.0000064 0.0000064 0.0000064 0.0000064 0.0000064 0.0000064 0.0000064 0.0000064 0.0000064 0.0000064 0.0000064 0.0000064 0.0000064 0.0000064 0.0000064 0.0000064 0.0000064 0.0000064 0.0000064 0.0000064 0.0000064 0.0000064 0.0000064 0.0000064 0.0000064 0.0000064 0.0000064 0.0000064 
0.0000064 0.0000064 0.0000064 0.0000064 0.0000064 0.0000064 0 0.0000064 0.0000064 0.0000064 0.0000064 0.0000064 0.0000064 0.0000064 0.0000064 0.0000064 0.0000064 0.0000064 0.0000064 0.0000064 0.0000064 0.0000064 0.0000064 0.0000064 0.0000064 0.0000064 0.0000064 0.0000064 0.0000064 0.0000064 0.0000064 0.0000064 0.0000064 0.0000064 0.0000064 0.0000064 0.0000064 0.0000064 0.0000064 0.0000064 
0.0000064 0.0000064 0.0000064 0.0000064 0.0000064 0.0000064 0.0000064 0 0.0000064 0.0000064 0.0000064 0.0000064 0.0000064 0.0000064 0.0000064 0.0000064 0.0000064 0.0000064 0.0000064 0.0000064 0.0000064 0.0000064 0.0000064 0.0000064 0.0000064 0.0000064 0.0000064 0.0000064 0.0000064 0.0000064 0.0000064 0.0000064 0.0000064 0.0000064 0.0000064 0.0000064 0.0000064 0.0000064 0.0000064 0.0000064 
0.0000064 0.0000064 0.0000064 0.0000064 0.0000064 0.0000064 0.0000064 0.0000064 0 0.0000064 0.0000064 0.0000064 0.0000064 0.0000064 0.0000064 0.0000064 0.0000064 0.0000064 0.0000064 0.0000064 0.0000064 0.0000064 0.0000064 0.0000064 0.0000064 0.0000064 0.0000064 0.0000064 0.0000064 0.0000064 0.0000064 0.0000064 0.0000064 0.0000064 0.0000064 0.0000064 0.0000064 0.0000064 0.0000064 0.0000064 
0.0000064 0.0000064 0.0000064 0.0000064 0.0000064 0.0000064 0.0000064 0.0000064 0.0000064 0 0.0000064 0.0000064 0.0000064 0.0000064 0.0000064 0.0000064 0.0000064 0.0000064 0.0000064 0.0000064 0.0000064 0.0000064 0.0000064 0.0000064 0.0000064 0.0000064 0.0000064 0.0000064 0.0000064 0.0000064 0.0000064 0.0000064 0.0000064 0.0000064 0.0000064 0.0000064 0.0000064 0.0000064 0.0000064 0.0000064 
0.0000064 0.0000064 0.0000064 0.0000064 0.0000064 0.0000064 0.0000064 0.0000064 0.0000064 0.0000064 0 0.0000064 0.0000064 0.0000064 0.0000064 0.0000064 0.0000064 0.0000064 0.0000064 0.0000064 0.0000064 0.0000064 0.0000064 0.0000064 0.0000064 0.0000064 0.0000064 0.0000064 0.0000064 0.0000064 0.0000064 0.0000064 0.0000064 0.0000064 0.0000064 0.0000064 0.0000064 0.0000064 0.0000064 0.0000064 
0.0000064 0.0000064 0.0000064 0.0000064 0.0000064 0.0000064 0.0000064 0.0000064 0.0000064 0.0000064 0.0000064 0 0.0000064 0.0000064 0.0000064 0.0000064 0.0000064 0.0000064 0.0000064 0.0000064 0.0000064 0.0000064 0.0000064 0.0000064 0.0000064 0.0000064 0.0000064 0.0000064 0.0000064 0.0000064 0.0000064 0.0000064 0.0000064 0.0000064 0.0000064 0.0000064 0.0000064 0.0000064 0.0000064 0.0000064 
0.0000064 0.0000064 0.0000064 0.0000064 0.0000064 0.0000064 0.0000064 0.0000064 0.0000064 0.0000064 0.0000064 0.0000064 0 0.0000064 0.0000064 0.0000064 0.0000064 0.0000064 0.0000064 0.0000064 0.0000064 0.0000064 0.0000064 0.0000064 0.0000064 0.0000064 0.0000064 0.0000064 0.0000064 0.0000064 0.0000064 0.0000064 0.0000064 0.0000064 0.0000064 0.0000064 0.0000064 0.0000064 0.0000064 0.0000064 
0.0000064 0.0000064 0.0000064 0.0000064 0.0000064 0.0000064 0.0000064 0.0000064 0.0000064 0.0000064 0.0000064 0.0000064 0.0000064 0 0.0000064 0.0000064 0.0000064 0.0000064 0.0000064 0.0000064 0.0000064 0.0000064 0.0000064 0.0000064 0.0000064 0.0000064 0.0000064 0.0000064 0.0000064 0.0000064 0.0000064 0.0000064 0.0000064 0.0000064 0.0000064 0.0000064 0.0000064 0.0000064 0.0000064 0.0000064 
0.0000064 0.0000064 0.0000064 0.0000064 0.0000064 0.0000064 0.0000064 0.0000064 0.0000064 0.0000064 0.0000064 0.0000064 0.0000064 0.0000064 0 0.0000064 0.0000064 0.0000064 0.0000064 0.0000064 0.0000064 0.0000064 0.0000064 0.0000064 0.0000064 0.0000064 0.0000064 0.0000064 0.0000064 0.0000064 0.0000064 0.0000064 0.0000064 0.0000064 0.0000064 0.0000064 0.0000064 0.0000064 0.0000064 0.0000064 
0.0000064 0.0000064 0.0000064 0.0000064 0.0000064 0.0000064 0.0000064 0.0000064 0.0000064 0.0000064 0.0000064 0.0000064 0.0000064 0.0000064 0.0000064 0 0.0000064 0.0000064 0.0000064 0.0000064 0.0000064 0.0000064 0.0000064 0.0000064 0.0000064 0.0000064 0.0000064 0.0000064 0.0000064 0.0000064 0.0000064 0.0000064 0.0000064 0.0000064 0.0000064 0.0000064 0.0000064 0.0000064 0.0000064 0.0000064 
0.0000064 0.0000064 0.0000064 0.0000064 0.0000064 0.0000064 0.0000064 0.0000064 0.0000064 0.0000064 0.0000064 0.0000064 0.0000064 0.0000064 0.0000064 0.0000064 0 0.0000064 0.0000064 0.0000064 0.0000064 0.0000064 0.0000064 0.0000064 0.0000064 0.0000064 0.0000064 0.0000064 0.0000064 0.0000064 0.0000064 0.0000064 0.0000064 0.0000064 0.0000064 0.0000064 0.0000064 0.0000064 0.0000064 0.0000064 
0.0000064 0.0000064 0.0000064 0.0000064 0.0000064 0.0000064 0.0000064 0.0000064 0.0000064 0.0000064 0.0000064 0.0000064 0.0000064 0.0000064 0.0000064 0.0000064 0.0000064 0 0.0000064 0.0000064 0.0000064 0.0000064 0.0000064 0.0000064 0.0000064 0.0000064 0.0000064 0.0000064 0.0000064 0.0000064 0.0000064 0.0000064 0.0000064 0.0000064 0.0000064 0.0000064 0.0000064 0.0000064 0.0000064 0.0000064 
0.0000064 0.0000064 0.0000064 0.0000064 0.0000064 0.0000064 0.0000064 0.0000064 0.0000064 0.0000064 0.0000064 0.0000064 0.0000064 0.0000064 0.0000064 0.0000064 0.0000064 0.0000064 0 0.0000064 0.0000064 0.0000064 0.0000064 0.0000064 0.0000064 0.0000064 0.0000064 0.0000064 0.0000064 0.0000064 0.0000064 0.0000064 0.0000064 0.0000064 0.0000064 0.0000064 0.0000064 0.0000064 0.0000064 0.0000064 
0.0000064 0.0000064 0.0000064 0.0000064 0.0000064 0.0000064 0.0000064 0.0000064 0.0000064 0.0000064 0.0000064 0.0000064 0.0000064 0.0000064 0.0000064 0.0000064 0.0000064 0.0000064 0.0000064 0 0.0000064 0.0000064 0.0000064 0.0000064 0.0000064 0.0000064 0.0000064 0.0000064 0.0000064 0.0000064 0.0000064 0.0000064 0.0000064 0.0000064 0.0000064 0.0000064 0.0000064 0.0000064 0.0000064 0.0000064 
0.0000064 0.0000064 0.0000064 0.0000064 0.0000064 0.0000064 0.0000064 0.0000064 0.0000064 0.0000064 0.0000064 0.0000064 0.0000064 0.0000064 0.0000064 0.0000064 0.0000064 0.0000064 0.0000064 0.0000064 0 0.0000064 0.0000064 0.0000064 0.0000064 0.0000064 0.0000064 0.0000064 0.0000064 0.0000064 0.0000064 0.0000064 0.0000064 0.0000064 0.0000064 0.0000064 0.0000064 0.0000064 0.0000064 0.0000064 
0.0000064 0.0000064 0.0000064 0.0000064 0.0000064 0.0000064 0.0000064 0.0000064 0.0000064 0.0000064 0.0000064 0.0000064 0.0000064 0.0000064 0.0000064 0.0000064 0.0000064 0.0000064 0.0000064 0.0000064 0.0000064 0 0.0000064 0.0000064 0.0000064 0.0000064 0.0000064 0.0000064 0.0000064 0.0000064 0.0000064 0.0000064 0.0000064 0.0000064 0.0000064 0.0000064 0.0000064 0.0000064 0.0000064 0.0000064 
0.0000064 0.0000064 0.0000064 0.0000064 0.0000064 0.0000064 0.0000064 0.0000064 0.0000064 0.0000064 0.0000064 0.0000064 0.0000064 0.0000064 0.0000064 0.0000064 0.0000064 0.0000064 0.0000064 0.0000064 0.0000064 0.0000064 0 0.0000064 0.0000064 0.0000064 0.0000064 0.0000064 0.0000064 0.0000064 0.0000064 0.0000064 0.0000064 0.0000064 0.0000064 0.0000064 0.0000064 0.0000064 0.0000064 0.0000064 
0.0000064 0.0000064 0.0000064 0.0000064 0.0000064 0.0000064 0.0000064 0.0000064 0.0000064 0.0000064 0.0000064 0.0000064 0.0000064 0.0000064 0.0000064 0.0000064 0.0000064 0.0000064 0.0000064 0.0000064 0.0000064 0.0000064 0.0000064 0 0.0000064 0.0000064 0.0000064 0.0000064 0.0000064 0.0000064 0.0000064 0.0000064 0.0000064 0.0000064 0.0000064 0.0000064 0.0000064 0.0000064 0.0000064 0.0000064 
0.0000064 0.0000064 0.0000064 0.0000064 0.0000064 0.0000064 0.0000064 0.0000064 0.0000064 0.0000064 0.0000064 0.0000064 0.0000064 0.0000064 0.0000064 0.0000064 0.0000064 0.0000064 0.0000064 0.0000064 0.0000064 0.0000064 0.0000064 0.0000064 0 0.0000064 0.0000064 0.0000064 0.0000064 0.0000064 0.0000064 0.0000064 0.0000064 0.0000064 0.0000064 0.0000064 0.0000064 0.0000064 0.0000064 0.0000064 
0.0000064 0.0000064 0.0000064 0.0000064 0.0000064 0.0000064 0.0000064 0.0000064 0.0000064 0.0000064 0.0000064 0.0000064 0.0000064 0.0000064 0.0000064 0.0000064 0.0000064 0.0000064 0.0000064 0.0000064 0.0000064 0.0000064 0.0000064 0.0000064 0.0000064 0 0.0000064 0.0000064 0.0000064 0.0000064 0.0000064 0.0000064 0.0000064 0.0000064 0.0000064 0.0000064 0.0000064 0.0000064 0.0000064 0.0000064 
0.0000064 0.0000064 0.0000064 0.0000064 0.0000064 0.0000064 0.0000064 0.0000064 0.0000064 0.0000064 0.0000064 0.0000064 0.0000064 0.0000064 0.0000064 0.0000064 0.0000064 0.0000064 0.0000064 0.0000064 0.0000064 0.0000064 0.0000064 0.0000064 0.0000064 0.0000064 0 0.0000064 0.0000064 0.0000064 0.0000064 0.0000064 0.0000064 0.0000064 0.0000064 0.0000064 0.0000064 0.0000064 0.0000064 0.0000064 
0.0000064 0.0000064 0.0000064 0.0000064 0.0000064 0.0000064 0.0000064 0.0000064 0.0000064 0.0000064 0.0000064 0.0000064 0.0000064 0.0000064 0.0000064 0.0000064 0.0000064 0.0000064 0.0000064 0.0000064 0.0000064 0.0000064 0.0000064 0.0000064 0.0000064 0.0000064 0.0000064 0 0.0000064 0.0000064 0.0000064 0.0000064 0.0000064 0.0000064 0.0000064 0.0000064 0.0000064 0.0000064 0.0000064 0.0000064 
0.0000064 0.0000064 0.0000064 0.0000064 0.0000064 0.0000064 0.0000064 0.0000064 0.0000064 0.0000064 0.0000064 0.0000064 0.0000064 0.0000064 0.0000064 0.0000064 0.0000064 0.0000064 0.0000064 0.0000064 0.0000064 0.0000064 0.0000064 0.0000064 0.0000064 0.0000064 0.0000064 0.0000064 0 0.0000064 0.0000064 0.0000064 0.0000064 0.0000064 0.0000064 0.0000064 0.0000064 0.0000064 0.0000064 0.0000064 
0.0000064 0.0000064 0.0000064 0.0000064 0.0000064 0.0000064 0.0000064 0.0000064 0.0000064 0.0000064 0.0000064 0.0000064 0.0000064 0.0000064 0.0000064 0.0000064 0.0000064 0.0000064 0.0000064 0.0000064 0.0000064 0.0000064 0.0000064 0.0000064 0.0000064 0.0000064 0.0000064 0.0000064 0.0000064 0 0.0000064 0.0000064 0.0000064 0.0000064 0.0000064 0.0000064 0.0000064 0.0000064 0.0000064 0.0000064 
0.0000064 0.0000064 0.0000064 0.0000064 0.0000064 0.0000064 0.0000064 0.0000064 0.0000064 0.0000064 0.0000064 0.0000064 0.0000064 0.0000064 0.0000064 0.0000064 0.0000064 0.0000064 0.0000064 0.0000064 0.0000064 0.0000064 0.0000064 0.0000064 0.0000064 0.0000064 0.0000064 0.0000064 0.0000064 0.0000064 0 0.0000064 0.0000064 0.0000064 0.0000064 0.0000064 0.0000064 0.0000064 0.0000064 0.0000064 
0.0000064 0.0000064 0.0000064 0.0000064 0.0000064 0.0000064 0.0000064 0.0000064 0.0000064 0.0000064 0.0000064 0.0000064 0.0000064 0.0000064 0.0000064 0.0000064 0.0000064 0.0000064 0.0000064 0.0000064 0.0000064 0.0000064 0.0000064 0.0000064 0.0000064 0.0000064 0.0000064 0.0000064 0.0000064 0.0000064 0.0000064 0 0.0000064 0.0000064 0.0000064 0.0000064 0.0000064 0.0000064 0.0000064 0.0000064 
0.0000064 0.0000064 0.0000064 0.0000064 0.0000064 0.0000064 0.0000064 0.0000064 0.0000064 0.0000064 0.0000064 0.0000064 0.0000064 0.0000064 0.0000064 0.0000064 0.0000064 0.0000064 0.0000064 0.0000064 0.0000064 0.0000064 0.0000064 0.0000064 0.0000064 0.0000064 0.0000064 0.0000064 0.0000064 0.0000064 0.0000064 0.0000064 0 0.0000064 0.0000064 0.0000064 0.0000064 0.0000064 0.0000064 0.0000064 
0.0000064 0.0000064 0.0000064 0.0000064 0.0000064 0.0000064 0.0000064 0.0000064 0.0000064 0.0000064 0.0000064 0.0000064 0.0000064 0.0000064 0.0000064 0.0000064 0.0000064 0.0000064 0.0000064 0.0000064 0.0000064 0.0000064 0.0000064 0.0000064 0.0000064 0.0000064 0.0000064 0.0000064 0.0000064 0.0000064 0.0000064 0.0000064 0.0000064 0 0.0000064 0.0000064 0.0000064 0.0000064 0.0000064 0.0000064 
0.0000064 0.0000064 0.0000064 0.0000064 0.0000064 0.0000064 0.0000064 0.0000064 0.0000064 0.0000064 0.0000064 0.0000064 0.0000064 0.0000064 0.0000064 0.0000064 0.0000064 0.0000064 0.0000064 0.0000064 0.0000064 0.0000064 0.0000064 0.0000064 0.0000064 0.0000064 0.0000064 0.0000064 0.0000064 0.0000064 0.0000064 0.0000064 0.0000064 0.0000064 0 0.0000064 0.0000064 0.0000064 0.0000064 0.0000064 
0.0000064 0.0000064 0.0000064 0.0000064 0.0000064 0.0000064 0.0000064 0.0000064 0.0000064 0.0000064 0.0000064 0.0000064 0.0000064 0.0000064 0.0000064 0.0000064 0.0000064 0.0000064 0.0000064 0.0000064 0.0000064 0.0000064 0.0000064 0.0000064 0.0000064 0.0000064 0.0000064 0.0000064 0.0000064 0.0000064 0.0000064 0.0000064 0.0000064 0.0000064 0.0000064 0 0.0000064 0.0000064 0.0000064 0.0000064 
0.0000064 0.0000064 0.0000064 0.0000064 0.0000064 0.0000064 0.0000064 0.0000064 0.0000064 0.0000064 0.0000064 0.0000064 0.0000064 0.0000064 0.0000064 0.0000064 0.0000064 0.0000064 0.0000064 0.0000064 0.0000064 0.0000064 0.0000064 0.0000064 0.0000064 0.0000064 0.0000064 0.0000064 0.0000064 0.0000064 0.0000064 0.0000064 0.0000064 0.0000064 0.0000064 0.0000064 0 0.0000064 0.0000064 0.0000064 
0.0000064 0.0000064 0.0000064 0.0000064 0.0000064 0.0000064 0.0000064 0.0000064 0.0000064 0.0000064 0.0000064 0.0000064 0.0000064 0.0000064 0.0000064 0.0000064 0.0000064 0.0000064 0.0000064 0.0000064 0.0000064 0.0000064 0.0000064 0.0000064 0.0000064 0.0000064 0.0000064 0.0000064 0.0000064 0.0000064 0.0000064 0.0000064 0.0000064 0.0000064 0.0000064 0.0000064 0.0000064 0 0.0000064 0.0000064 
0.0000064 0.0000064 0.0000064 0.0000064 0.0000064 0.0000064 0.0000064 0.0000064 0.0000064 0.0000064 0.0000064 0.0000064 0.0000064 0.0000064 0.0000064 0.0000064 0.0000064 0.0000064 0.0000064 0.0000064 0.0000064 0.0000064 0.0000064 0.0000064 0.0000064 0.0000064 0.0000064 0.0000064 0.0000064 0.0000064 0.0000064 0.0000064 0.0000064 0.0000064 0.0000064 0.0000064 0.0000064 0.0000064 0 0.0000064 
0.0000064 0.0000064 0.0000064 0.0000064 0.0000064 0.0000064 0.0000064 0.0000064 0.0000064 0.0000064 0.0000064 0.0000064 0.0000064 0.0000064 0.0000064 0.0000064 0.0000064 0.0000064 0.0000064 0.0000064 0.0000064 0.0000064 0.0000064 0.0000064 0.0000064 0.0000064 0.0000064 0.0000064 0.0000064 0.0000064 0.0000064 0.0000064 0.0000064 0.0000064 0.0000064 0.0000064 0.0000064 0.0000064 0.0000064 0 
//historical event: time, source, sink, migrants, new deme size, new growth rate, migration matrix index 
0 historical events 
// Mutation rate per generation for the whole sequence 
0.001344
// Number of nucleotides to simulate 
600
//data type either DNA, RFLP, or MICROSAT : If DNA, we need a second term for the transition bias 
DNA 0.9
//Gamma parameter (if 0: even mutation rates, if >0 :shape parameter of the Gamma distribution
0.5 4
