# Supplementary material for: The Confounding Effect of Population Structure on Bayesian Skyline Plot Inferences of Demographic History
Source: PLoS One. 2013 May 7;8(5):e62992. doi: 10.1371/journal.pone.0062992 (PMC3646956; doi:10.1371/journal.pone.0062992)
Supplement: File S2 — BSSC example input file corresponding to the simulation depicted in Fig. 2H . (PAR) [file pone.0062992.s007.par]

// Parameters for coalescent simulations 
40 demes to simulate
// Effective population sizes 
500
500
500
500
500
500
500
500
500
500
500
500
500
500
500
500
500
500
500
500
500
500
500
500
500
500
500
500
500
500
500
500
500
500
500
500
500
500
500
500
// Sample sizes 
4
4
4
4
4
4
4
4
4
4
1
1
1
1
1
1
1
1
1
1
1
1
1
1
1
1
1
1
1
1
1
1
1
1
1
1
1
1
1
1
// Growth rates: Negative growth implies population expansion 
0.0038376
0.0038376
0.0038376
0.0038376
0.0038376
0.0038376
0.0038376
0.0038376
0.0038376
0.0038376
0.0038376
0.0038376
0.0038376
0.0038376
0.0038376
0.0038376
0.0038376
0.0038376
0.0038376
0.0038376
0.0038376
0.0038376
0.0038376
0.0038376
0.0038376
0.0038376
0.0038376
0.0038376
0.0038376
0.0038376
0.0038376
0.0038376
0.0038376
0.0038376
0.0038376
0.0038376
0.0038376
0.0038376
0.0038376
0.0038376
// Number of migration matrices : 0 implies no migration between demes 
1
//Matrix 1 
0 0.000064 0.000064 0.000064 0.000064 0.000064 0.000064 0.000064 0.000064 0.000064 0.000064 0.000064 0.000064 0.000064 0.000064 0.000064 0.000064 0.000064 0.000064 0.000064 0.000064 0.000064 0.000064 0.000064 0.000064 0.000064 0.000064 0.000064 0.000064 0.000064 0.000064 0.000064 0.000064 0.000064 0.000064 0.000064 0.000064 0.000064 0.000064 0.000064 
0.000064 0 0.000064 0.000064 0.000064 0.000064 0.000064 0.000064 0.000064 0.000064 0.000064 0.000064 0.000064 0.000064 0.000064 0.000064 0.000064 0.000064 0.000064 0.000064 0.000064 0.000064 0.000064 0.000064 0.000064 0.000064 0.000064 0.000064 0.000064 0.000064 0.000064 0.000064 0.000064 0.000064 0.000064 0.000064 0.000064 0.000064 0.000064 0.000064 
0.000064 0.000064 0 0.000064 0.000064 0.000064 0.000064 0.000064 0.000064 0.000064 0.000064 0.000064 0.000064 0.000064 0.000064 0.000064 0.000064 0.000064 0.000064 0.000064 0.000064 0.000064 0.000064 0.000064 0.000064 0.000064 0.000064 0.000064 0.000064 0.000064 0.000064 0.000064 0.000064 0.000064 0.000064 0.000064 0.000064 0.000064 0.000064 0.000064 
0.000064 0.000064 0.000064 0 0.000064 0.000064 0.000064 0.000064 0.000064 0.000064 0.000064 0.000064 0.000064 0.000064 0.000064 0.000064 0.000064 0.000064 0.000064 0.000064 0.000064 0.000064 0.000064 0.000064 0.000064 0.000064 0.000064 0.000064 0.000064 0.000064 0.000064 0.000064 0.000064 0.000064 0.000064 0.000064 0.000064 0.000064 0.000064 0.000064 
0.000064 0.000064 0.000064 0.000064 0 0.000064 0.000064 0.000064 0.000064 0.000064 0.000064 0.000064 0.000064 0.000064 0.000064 0.000064 0.000064 0.000064 0.000064 0.000064 0.000064 0.000064 0.000064 0.000064 0.000064 0.000064 0.000064 0.000064 0.000064 0.000064 0.000064 0.000064 0.000064 0.000064 0.000064 0.000064 0.000064 0.000064 0.000064 0.000064 
0.000064 0.000064 0.000064 0.000064 0.000064 0 0.000064 0.000064 0.000064 0.000064 0.000064 0.000064 0.000064 0.000064 0.000064 0.000064 0.000064 0.000064 0.000064 0.000064 0.000064 0.000064 0.000064 0.000064 0.000064 0.000064 0.000064 0.000064 0.000064 0.000064 0.000064 0.000064 0.000064 0.000064 0.000064 0.000064 0.000064 0.000064 0.000064 0.000064 
0.000064 0.000064 0.000064 0.000064 0.000064 0.000064 0 0.000064 0.000064 0.000064 0.000064 0.000064 0.000064 0.000064 0.000064 0.000064 0.000064 0.000064 0.000064 0.000064 0.000064 0.000064 0.000064 0.000064 0.000064 0.000064 0.000064 0.000064 0.000064 0.000064 0.000064 0.000064 0.000064 0.000064 0.000064 0.000064 0.000064 0.000064 0.000064 0.000064 
0.000064 0.000064 0.000064 0.000064 0.000064 0.000064 0.000064 0 0.000064 0.000064 0.000064 0.000064 0.000064 0.000064 0.000064 0.000064 0.000064 0.000064 0.000064 0.000064 0.000064 0.000064 0.000064 0.000064 0.000064 0.000064 0.000064 0.000064 0.000064 0.000064 0.000064 0.000064 0.000064 0.000064 0.000064 0.000064 0.000064 0.000064 0.000064 0.000064 
0.000064 0.000064 0.000064 0.000064 0.000064 0.000064 0.000064 0.000064 0 0.000064 0.000064 0.000064 0.000064 0.000064 0.000064 0.000064 0.000064 0.000064 0.000064 0.000064 0.000064 0.000064 0.000064 0.000064 0.000064 0.000064 0.000064 0.000064 0.000064 0.000064 0.000064 0.000064 0.000064 0.000064 0.000064 0.000064 0.000064 0.000064 0.000064 0.000064 
0.000064 0.000064 0.000064 0.000064 0.000064 0.000064 0.000064 0.000064 0.000064 0 0.000064 0.000064 0.000064 0.000064 0.000064 0.000064 0.000064 0.000064 0.000064 0.000064 0.000064 0.000064 0.000064 0.000064 0.000064 0.000064 0.000064 0.000064 0.000064 0.000064 0.000064 0.000064 0.000064 0.000064 0.000064 0.000064 0.000064 0.000064 0.000064 0.000064 
0.000064 0.000064 0.000064 0.000064 0.000064 0.000064 0.000064 0.000064 0.000064 0.000064 0 0.000064 0.000064 0.000064 0.000064 0.000064 0.000064 0.000064 0.000064 0.000064 0.000064 0.000064 0.000064 0.000064 0.000064 0.000064 0.000064 0.000064 0.000064 0.000064 0.000064 0.000064 0.000064 0.000064 0.000064 0.000064 0.000064 0.000064 0.000064 0.000064 
0.000064 0.000064 0.000064 0.000064 0.000064 0.000064 0.000064 0.000064 0.000064 0.000064 0.000064 0 0.000064 0.000064 0.000064 0.000064 0.000064 0.000064 0.000064 0.000064 0.000064 0.000064 0.000064 0.000064 0.000064 0.000064 0.000064 0.000064 0.000064 0.000064 0.000064 0.000064 0.000064 0.000064 0.000064 0.000064 0.000064 0.000064 0.000064 0.000064 
0.000064 0.000064 0.000064 0.000064 0.000064 0.000064 0.000064 0.000064 0.000064 0.000064 0.000064 0.000064 0 0.000064 0.000064 0.000064 0.000064 0.000064 0.000064 0.000064 0.000064 0.000064 0.000064 0.000064 0.000064 0.000064 0.000064 0.000064 0.000064 0.000064 0.000064 0.000064 0.000064 0.000064 0.000064 0.000064 0.000064 0.000064 0.000064 0.000064 
0.000064 0.000064 0.000064 0.000064 0.000064 0.000064 0.000064 0.000064 0.000064 0.000064 0.000064 0.000064 0.000064 0 0.000064 0.000064 0.000064 0.000064 0.000064 0.000064 0.000064 0.000064 0.000064 0.000064 0.000064 0.000064 0.000064 0.000064 0.000064 0.000064 0.000064 0.000064 0.000064 0.000064 0.000064 0.000064 0.000064 0.000064 0.000064 0.000064 
0.000064 0.000064 0.000064 0.000064 0.000064 0.000064 0.000064 0.000064 0.000064 0.000064 0.000064 0.000064 0.000064 0.000064 0 0.000064 0.000064 0.000064 0.000064 0.000064 0.000064 0.000064 0.000064 0.000064 0.000064 0.000064 0.000064 0.000064 0.000064 0.000064 0.000064 0.000064 0.000064 0.000064 0.000064 0.000064 0.000064 0.000064 0.000064 0.000064 
0.000064 0.000064 0.000064 0.000064 0.000064 0.000064 0.000064 0.000064 0.000064 0.000064 0.000064 0.000064 0.000064 0.000064 0.000064 0 0.000064 0.000064 0.000064 0.000064 0.000064 0.000064 0.000064 0.000064 0.000064 0.000064 0.000064 0.000064 0.000064 0.000064 0.000064 0.000064 0.000064 0.000064 0.000064 0.000064 0.000064 0.000064 0.000064 0.000064 
0.000064 0.000064 0.000064 0.000064 0.000064 0.000064 0.000064 0.000064 0.000064 0.000064 0.000064 0.000064 0.000064 0.000064 0.000064 0.000064 0 0.000064 0.000064 0.000064 0.000064 0.000064 0.000064 0.000064 0.000064 0.000064 0.000064 0.000064 0.000064 0.000064 0.000064 0.000064 0.000064 0.000064 0.000064 0.000064 0.000064 0.000064 0.000064 0.000064 
0.000064 0.000064 0.000064 0.000064 0.000064 0.000064 0.000064 0.000064 0.000064 0.000064 0.000064 0.000064 0.000064 0.000064 0.000064 0.000064 0.000064 0 0.000064 0.000064 0.000064 0.000064 0.000064 0.000064 0.000064 0.000064 0.000064 0.000064 0.000064 0.000064 0.000064 0.000064 0.000064 0.000064 0.000064 0.000064 0.000064 0.000064 0.000064 0.000064 
0.000064 0.000064 0.000064 0.000064 0.000064 0.000064 0.000064 0.000064 0.000064 0.000064 0.000064 0.000064 0.000064 0.000064 0.000064 0.000064 0.000064 0.000064 0 0.000064 0.000064 0.000064 0.000064 0.000064 0.000064 0.000064 0.000064 0.000064 0.000064 0.000064 0.000064 0.000064 0.000064 0.000064 0.000064 0.000064 0.000064 0.000064 0.000064 0.000064 
0.000064 0.000064 0.000064 0.000064 0.000064 0.000064 0.000064 0.000064 0.000064 0.000064 0.000064 0.000064 0.000064 0.000064 0.000064 0.000064 0.000064 0.000064 0.000064 0 0.000064 0.000064 0.000064 0.000064 0.000064 0.000064 0.000064 0.000064 0.000064 0.000064 0.000064 0.000064 0.000064 0.000064 0.000064 0.000064 0.000064 0.000064 0.000064 0.000064 
0.000064 0.000064 0.000064 0.000064 0.000064 0.000064 0.000064 0.000064 0.000064 0.000064 0.000064 0.000064 0.000064 0.000064 0.000064 0.000064 0.000064 0.000064 0.000064 0.000064 0 0.000064 0.000064 0.000064 0.000064 0.000064 0.000064 0.000064 0.000064 0.000064 0.000064 0.000064 0.000064 0.000064 0.000064 0.000064 0.000064 0.000064 0.000064 0.000064 
0.000064 0.000064 0.000064 0.000064 0.000064 0.000064 0.000064 0.000064 0.000064 0.000064 0.000064 0.000064 0.000064 0.000064 0.000064 0.000064 0.000064 0.000064 0.000064 0.000064 0.000064 0 0.000064 0.000064 0.000064 0.000064 0.000064 0.000064 0.000064 0.000064 0.000064 0.000064 0.000064 0.000064 0.000064 0.000064 0.000064 0.000064 0.000064 0.000064 
0.000064 0.000064 0.000064 0.000064 0.000064 0.000064 0.000064 0.000064 0.000064 0.000064 0.000064 0.000064 0.000064 0.000064 0.000064 0.000064 0.000064 0.000064 0.000064 0.000064 0.000064 0.000064 0 0.000064 0.000064 0.000064 0.000064 0.000064 0.000064 0.000064 0.000064 0.000064 0.000064 0.000064 0.000064 0.000064 0.000064 0.000064 0.000064 0.000064 
0.000064 0.000064 0.000064 0.000064 0.000064 0.000064 0.000064 0.000064 0.000064 0.000064 0.000064 0.000064 0.000064 0.000064 0.000064 0.000064 0.000064 0.000064 0.000064 0.000064 0.000064 0.000064 0.000064 0 0.000064 0.000064 0.000064 0.000064 0.000064 0.000064 0.000064 0.000064 0.000064 0.000064 0.000064 0.000064 0.000064 0.000064 0.000064 0.000064 
0.000064 0.000064 0.000064 0.000064 0.000064 0.000064 0.000064 0.000064 0.000064 0.000064 0.000064 0.000064 0.000064 0.000064 0.000064 0.000064 0.000064 0.000064 0.000064 0.000064 0.000064 0.000064 0.000064 0.000064 0 0.000064 0.000064 0.000064 0.000064 0.000064 0.000064 0.000064 0.000064 0.000064 0.000064 0.000064 0.000064 0.000064 0.000064 0.000064 
0.000064 0.000064 0.000064 0.000064 0.000064 0.000064 0.000064 0.000064 0.000064 0.000064 0.000064 0.000064 0.000064 0.000064 0.000064 0.000064 0.000064 0.000064 0.000064 0.000064 0.000064 0.000064 0.000064 0.000064 0.000064 0 0.000064 0.000064 0.000064 0.000064 0.000064 0.000064 0.000064 0.000064 0.000064 0.000064 0.000064 0.000064 0.000064 0.000064 
0.000064 0.000064 0.000064 0.000064 0.000064 0.000064 0.000064 0.000064 0.000064 0.000064 0.000064 0.000064 0.000064 0.000064 0.000064 0.000064 0.000064 0.000064 0.000064 0.000064 0.000064 0.000064 0.000064 0.000064 0.000064 0.000064 0 0.000064 0.000064 0.000064 0.000064 0.000064 0.000064 0.000064 0.000064 0.000064 0.000064 0.000064 0.000064 0.000064 
0.000064 0.000064 0.000064 0.000064 0.000064 0.000064 0.000064 0.000064 0.000064 0.000064 0.000064 0.000064 0.000064 0.000064 0.000064 0.000064 0.000064 0.000064 0.000064 0.000064 0.000064 0.000064 0.000064 0.000064 0.000064 0.000064 0.000064 0 0.000064 0.000064 0.000064 0.000064 0.000064 0.000064 0.000064 0.000064 0.000064 0.000064 0.000064 0.000064 
0.000064 0.000064 0.000064 0.000064 0.000064 0.000064 0.000064 0.000064 0.000064 0.000064 0.000064 0.000064 0.000064 0.000064 0.000064 0.000064 0.000064 0.000064 0.000064 0.000064 0.000064 0.000064 0.000064 0.000064 0.000064 0.000064 0.000064 0.000064 0 0.000064 0.000064 0.000064 0.000064 0.000064 0.000064 0.000064 0.000064 0.000064 0.000064 0.000064 
0.000064 0.000064 0.000064 0.000064 0.000064 0.000064 0.000064 0.000064 0.000064 0.000064 0.000064 0.000064 0.000064 0.000064 0.000064 0.000064 0.000064 0.000064 0.000064 0.000064 0.000064 0.000064 0.000064 0.000064 0.000064 0.000064 0.000064 0.000064 0.000064 0 0.000064 0.000064 0.000064 0.000064 0.000064 0.000064 0.000064 0.000064 0.000064 0.000064 
0.000064 0.000064 0.000064 0.000064 0.000064 0.000064 0.000064 0.000064 0.000064 0.000064 0.000064 0.000064 0.000064 0.000064 0.000064 0.000064 0.000064 0.000064 0.000064 0.000064 0.000064 0.000064 0.000064 0.000064 0.000064 0.000064 0.000064 0.000064 0.000064 0.000064 0 0.000064 0.000064 0.000064 0.000064 0.000064 0.000064 0.000064 0.000064 0.000064 
0.000064 0.000064 0.000064 0.000064 0.000064 0.000064 0.000064 0.000064 0.000064 0.000064 0.000064 0.000064 0.000064 0.000064 0.000064 0.000064 0.000064 0.000064 0.000064 0.000064 0.000064 0.000064 0.000064 0.000064 0.000064 0.000064 0.000064 0.000064 0.000064 0.000064 0.000064 0 0.000064 0.000064 0.000064 0.000064 0.000064 0.000064 0.000064 0.000064 
0.000064 0.000064 0.000064 0.000064 0.000064 0.000064 0.000064 0.000064 0.000064 0.000064 0.000064 0.000064 0.000064 0.000064 0.000064 0.000064 0.000064 0.000064 0.000064 0.000064 0.000064 0.000064 0.000064 0.000064 0.000064 0.000064 0.000064 0.000064 0.000064 0.000064 0.000064 0.000064 0 0.000064 0.000064 0.000064 0.000064 0.000064 0.000064 0.000064 
0.000064 0.000064 0.000064 0.000064 0.000064 0.000064 0.000064 0.000064 0.000064 0.000064 0.000064 0.000064 0.000064 0.000064 0.000064 0.000064 0.000064 0.000064 0.000064 0.000064 0.000064 0.000064 0.000064 0.000064 0.000064 0.000064 0.000064 0.000064 0.000064 0.000064 0.000064 0.000064 0.000064 0 0.000064 0.000064 0.000064 0.000064 0.000064 0.000064 
0.000064 0.000064 0.000064 0.000064 0.000064 0.000064 0.000064 0.000064 0.000064 0.000064 0.000064 0.000064 0.000064 0.000064 0.000064 0.000064 0.000064 0.000064 0.000064 0.000064 0.000064 0.000064 0.000064 0.000064 0.000064 0.000064 0.000064 0.000064 0.000064 0.000064 0.000064 0.000064 0.000064 0.000064 0 0.000064 0.000064 0.000064 0.000064 0.000064 
0.000064 0.000064 0.000064 0.000064 0.000064 0.000064 0.000064 0.000064 0.000064 0.000064 0.000064 0.000064 0.000064 0.000064 0.000064 0.000064 0.000064 0.000064 0.000064 0.000064 0.000064 0.000064 0.000064 0.000064 0.000064 0.000064 0.000064 0.000064 0.000064 0.000064 0.000064 0.000064 0.000064 0.000064 0.000064 0 0.000064 0.000064 0.000064 0.000064 
0.000064 0.000064 0.000064 0.000064 0.000064 0.000064 0.000064 0.000064 0.000064 0.000064 0.000064 0.000064 0.000064 0.000064 0.000064 0.000064 0.000064 0.000064 0.000064 0.000064 0.000064 0.000064 0.000064 0.000064 0.000064 0.000064 0.000064 0.000064 0.000064 0.000064 0.000064 0.000064 0.000064 0.000064 0.000064 0.000064 0 0.000064 0.000064 0.000064 
0.000064 0.000064 0.000064 0.000064 0.000064 0.000064 0.000064 0.000064 0.000064 0.000064 0.000064 0.000064 0.000064 0.000064 0.000064 0.000064 0.000064 0.000064 0.000064 0.000064 0.000064 0.000064 0.000064 0.000064 0.000064 0.000064 0.000064 0.000064 0.000064 0.000064 0.000064 0.000064 0.000064 0.000064 0.000064 0.000064 0.000064 0 0.000064 0.000064 
0.000064 0.000064 0.000064 0.000064 0.000064 0.000064 0.000064 0.000064 0.000064 0.000064 0.000064 0.000064 0.000064 0.000064 0.000064 0.000064 0.000064 0.000064 0.000064 0.000064 0.000064 0.000064 0.000064 0.000064 0.000064 0.000064 0.000064 0.000064 0.000064 0.000064 0.000064 0.000064 0.000064 0.000064 0.000064 0.000064 0.000064 0.000064 0 0.000064 
0.000064 0.000064 0.000064 0.000064 0.000064 0.000064 0.000064 0.000064 0.000064 0.000064 0.000064 0.000064 0.000064 0.000064 0.000064 0.000064 0.000064 0.000064 0.000064 0.000064 0.000064 0.000064 0.000064 0.000064 0.000064 0.000064 0.000064 0.000064 0.000064 0.000064 0.000064 0.000064 0.000064 0.000064 0.000064 0.000064 0.000064 0.000064 0.000064 0 
//historical event: time, source, sink, migrants, new deme size, new growth rate, migration matrix index 
80 historical events
600 1 0 0 1 {-0.0002303} 0
600 2 1 0 1 {-0.0002303} 0
600 3 2 0 1 {-0.0002303} 0
600 4 3 0 1 {-0.0002303} 0
600 5 4 0 1 {-0.0002303} 0
600 6 5 0 1 {-0.0002303} 0
600 7 6 0 1 {-0.0002303} 0
600 8 7 0 1 {-0.0002303} 0
600 9 8 0 1 {-0.0002303} 0
600 10 9 0 1 {-0.0002303} 0
600 11 10 0 1 {-0.0002303} 0
600 12 11 0 1 {-0.0002303} 0
600 13 12 0 1 {-0.0002303} 0
600 14 13 0 1 {-0.0002303} 0
600 15 14 0 1 {-0.0002303} 0
600 16 15 0 1 {-0.0002303} 0
600 17 16 0 1 {-0.0002303} 0
600 18 17 0 1 {-0.0002303} 0
600 19 18 0 1 {-0.0002303} 0
600 20 19 0 1 {-0.0002303} 0
600 21 20 0 1 {-0.0002303} 0
600 22 21 0 1 {-0.0002303} 0
600 23 22 0 1 {-0.0002303} 0
600 24 23 0 1 {-0.0002303} 0
600 25 24 0 1 {-0.0002303} 0
600 26 25 0 1 {-0.0002303} 0
600 27 26 0 1 {-0.0002303} 0
600 28 27 0 1 {-0.0002303} 0
600 29 28 0 1 {-0.0002303} 0
600 30 29 0 1 {-0.0002303} 0
600 31 30 0 1 {-0.0002303} 0
600 32 31 0 1 {-0.0002303} 0
600 33 32 0 1 {-0.0002303} 0
600 34 33 0 1 {-0.0002303} 0
600 35 34 0 1 {-0.0002303} 0
600 36 35 0 1 {-0.0002303} 0
600 37 36 0 1 {-0.0002303} 0
600 38 37 0 1 {-0.0002303} 0
600 39 38 0 1 {-0.0002303} 0
600 38 39 0 1 {-0.0002303} 0
10000 1 0 0 1 0 0
10000 2 1 0 1 0 0
10000 3 2 0 1 0 0
10000 4 3 0 1 0 0
10000 5 4 0 1 0 0
10000 6 5 0 1 0 0
10000 7 6 0 1 0 0
10000 8 7 0 1 0 0
10000 9 8 0 1 0 0
10000 10 9 0 1 0 0
10000 11 10 0 1 0 0
10000 12 11 0 1 0 0
10000 13 12 0 1 0 0
10000 14 13 0 1 0 0
10000 15 14 0 1 0 0
10000 16 15 0 1 0 0
10000 17 16 0 1 0 0
10000 18 17 0 1 0 0
10000 19 18 0 1 0 0
10000 20 19 0 1 0 0
10000 21 20 0 1 0 0
10000 22 21 0 1 0 0
10000 23 22 0 1 0 0
10000 24 23 0 1 0 0
10000 25 24 0 1 0 0
10000 26 25 0 1 0 0
10000 27 26 0 1 0 0
10000 28 27 0 1 0 0
10000 29 28 0 1 0 0
10000 30 29 0 1 0 0
10000 31 30 0 1 0 0
10000 32 31 0 1 0 0
10000 33 32 0 1 0 0
10000 34 33 0 1 0 0
10000 35 34 0 1 0 0
10000 36 35 0 1 0 0
10000 37 36 0 1 0 0
10000 38 37 0 1 0 0
10000 39 38 0 1 0 0
10000 38 39 0 1 0 0  
// Mutation rate per generation for the whole sequence 
0.001344
// Number of nucleotides to simulate 
600
//data type either DNA, RFLP, or MICROSAT : If DNA, we need a second term for the transition bias 
DNA 0.9
//Gamma parameter (if 0: even mutation rates, if >0 :shape parameter of the Gamma distribution
0.5 4
